# Supplementary material for: The evolution of fungal substrate specificity in a widespread group of crustose lichens
Source: Proc Biol Sci. 2018 Oct 17;285(1889):20180640. doi: 10.1098/rspb.2018.0640 (PMC6234878; doi:10.1098/rspb.2018.0640)
Supplement: Table S1 [file rspb20180640supp2.xlsx]

## Sheet: taxon_list_text.txt
	Table S1 - Used specimenand sequence vouchers
	ID	Taxon	most common substrate	all substrates	Ecological strategy	Information source	notes	Voucher specimen	geographical origin	originally published	ITS+5.8S	SSU	LSU	mtSSU	MCM7	RPB1	RPB2	EF1-1
	P98	Lambiella aliphatica	rock	rock	specialist	own data		Spribille 39388 (MSC)	U.S.A.: Alaska, Glacier Bay, Excursion Ridge	here	MH636003		MH627044
	T1072	Lambiella caeca	bark	bark, wood	generalist	own data		Spribille 36295 (GZU)	U.S.A.: Alaska, Glacier Bay National Park, Park Entrance (Moose Meadows)	Resl et al. 2015		KR017263	KR017216	KR017338	KR017681	KR017444		KR017570
	R06	Lambiella furvella	other lichen (lichenicolous)	lichenicolous	specialist	Santesson Fennoscandia list		Westberg 09-098 (S)	Sweden: Södermanland	Resl et al. 2015	KR017118		KR017202	KR017366	KR017666
	R19	Lambiella fuscosora	bark	bark	specialist	Santesson Fennoscandia list		Zhdanov 223 (LE)	Russia: Krasnoyarsk kray	Resl et al. 2015	KR017130		KR017211	KR017376	KR017675
	R09	Lambiella globulosa	rock	rock	specialist	own data		Westberg P109 (S)	Sweden: Torne Lappmark	Resl et al. 2015	KR017109		KR017204	KR017369	KR017669
	R20	Lambiella gyrizans	rock	rock	specialist	Santesson Fennoscandia list		Nordin 7014 (UPS)	Sweden: Uppland	Resl et al. 2015	KR017132		KR017212	KR017377	KR017676	KR017443
	R10	Lambiella impavida	rock	rock	specialist	Santesson Fennoscandia list		Westberg P112 (S)	Sweden: Torne Lappmark	Resl et al. 2015	KR017114		KR017205	KR017370	KR017670	KR017439
	T1091	Lambiella insularis	other lichen (lichenicolous)	lichenicolous	specialist	Santesson Fennoscandia list		Spribille s.n., 07.09.2012 (GZU)	U.S.A.: Montana, Missoula Co., N end Salmon Lake	ITS, LSU, mtSSU :Spribille et al. 2014, SSU, MCM7, RPB1, RPB2: Resl et al. 2015	KJ462268	KR017266	KJ462345	KJ462400	KR017684	KR017477	KR017518	KR017574
	X133	Lambiella psephota	rock	rock	specialist	Santesson Fennoscandia list		Kantvilas 335/00 (HO)	Australia	Lumbsch et al. 2007 (Ostropo revisited)			DQ871012	DQ871019		DQ870992
	R22	Lambiella sphacelata	soil	soil	specialist	Santesson Fennoscandia list	* moss = soil	Nordin 6666 (UPS)	Sweden: Jämtland	Resl et al. 2015	KR017113		KR017214	KR017378
	P95	Lithographa tesserata	rock	rock	specialist	Santesson Fennoscandia list		Fryday & Spribille 38590 (GZU)	U.S.A.: Alaska, Glacier Bay National Park, Dundas Bay area	ITS, LSU: Spribille et al. 2014; all others: Resl et al. 2015	KJ462269	KR017261	KJ462346	KR017340				KR017568
	KS93	Placopsis "bairdensis"	rock	rock	generalist	own data		Dillman 2013161	U.S.A.: Alaska	Schneider et al. 2016	KU844709	KU844642	KU844585	KU844520	KU844491		KU844411	KU844345
	KS134	Placopsis "erosa"	rock	rock, soil	generalist	own data		Lucy NZ15	New Zealand: South Island, Fiorland NP, Key Summit track	Schneider et al. 2016	KU844734	KU844668	KU844611	KU844546		KU844479	KU844435	KU844372
	KS161	Placopsis "fusciduloides"	rock	rock, soil	generalist	own data		Knight 064329 (OTA)	New Zealand - Rainbow Skifield, Marlborough	Schneider et al. 2016	KU844756	KU844689		KU844566			KU844453	KU844393
	P118	Placopsis "suberosa"	rock	rock, soil	generalist	own data		Lucy NZ7 (2012)(GZU)	New Zealand: South Island	Resl et al. 2015	KR017055	KR017243		KR017321			KR017500	KR017627
	KS111	Placopsis "subgelida"	rock	rock, soil	generalist	own data		Lucy NZ20b	New Zealand: South Island, Canterbury, Arthur's Pass	Schneider et al. 2016	KU844718	KU844651	KU844594	KU844530			KU844419	KU844355
	X128	Placopsis antarctica	rock	rock	specialist	own data		Poulsen 446c (C)	France: Kerguelen Islands	mtSSU: Schmitt et al 2001; RPB2: Lumbsch et al 2007 (Ostropo revisited)				AY212852			DQ870962
	X130	Placopsis bicolor	rock	rock	specialist	Galloway Placopsis Monograph		Søchting 9362 (C)	France: Crozet Island	Schmitt et al. 2003	AY212816		AY212833	AY212856
	KS154	Placopsis brevilobata	rock	rock	specialist	Galloway Placopsis Monograph		Knight 064382 (OTA)	New Zealand - Butters Peak, Mt. Cargill, Dunedin, Otago	Schneider et al. 2016		KU844684					KU844448	KU844386
	P116	Placopsis clavifera	rock	rock, soil	generalist	Galloway Placopsis Monograph		Lucy NZ20b (2012)(GZU)	New Zealand: South Island	Resl et al. 2015	KR017054	KR017242		KR017320	KR017649		KR017499	KR017626
	X139	Placopsis contortuplicata	rock	rock	specialist	Galloway Placopsis Monograph		Lumbsch 19012d (hb. Lumbsch)	Antarctica	Schmitt et al. 2003	AY212818		AY212835	AY212858
	KS99	Placopsis cribellans	rock	rock, soil	generalist	Galloway Placopsis Monograph		Toby - Mitkof Island	U.S.A.: Alaska, Mitkof Island	Schneider et al. 2016	KU844712	KU844645	KU844588	KU844523	KU844494	KU844465	KU844414	KU844348
	KS119	Placopsis durietziorum	rock	rock	specialist	Galloway Placopsis Monograph		Lucy NZ10	New Zealand: South Island, West Coast, Paparoa NP	Schneider et al. 2016	KU844722	KU844656	KU844599	KU844534		KU844471	KU844423	KU844360
	KS136	Placopsis dusenii	rock	rock	specialist	Galloway Placopsis Monograph		Lucy NZ14	New Zealand: South Island, Fiorland NP, Gertrude Saddle track	Schneider et al. 2016	KU844736	KU844670	KU844612	KU844548			KU844437	KU844374
	KS127	Placopsis elixii	rock	rock	specialist	Galloway Placopsis Monograph		Lucy NZ11	New Zealand: South Island, West Coast, Franz Josef Glacier	Schneider et al. 2016	KU844727	KU844661	KU844604	KU844539	KU844501	KU844474	KU844428	KU844365
	X189	Placopsis gelida	rock	rock	specialist	Galloway Placopsis Monograph		Heidmarsson 28486 (HB Heidmarsson)	Iceland	Lumbsch et al. 2001; Schmitt et al. 2003	AF274091		AY212836	AY212859
	KS131	Placopsis gelidoides	rock	rock	specialist	Galloway Placopsis Monograph		Lucy NZ14a	New Zealand: South Island, Fiorland NP, Gertrude Saddle track	Schneider et al. 2016	KU844731	KU844665	KU844608	KU844543			KU844432	KU844369
	KS160	Placopsis illita	rock	rock, soil	generalist	own data		Knight 064330 (OTA)	New Zealand - Porika Valley, Marlborough	Schneider et al. 2016	KU844755	KU844688	KU844622	KU844565			KU844452	KU844392
	X100	Placopsis kerguelensis	rock	rock	specialist	Galloway Placopsis Monograph		Poulsen 456 (C) (ESS-20964)	France: Kerguelen Islands	ITS, LSU: Schmitt et al. 2003; SSU, RPB1, RPB2: unpublished	AY212814	DQ366257	AY212830			DQ366255	DQ366256
	X141	Placopsis lambii	rock	rock, soil	generalist	Galloway Placopsis Monograph		Haugan (O-L55755)	Norway	Schmitt et al. 2003	AY212819		AY212837	AY212860
	KS126	Placopsis lateriotioides	rock	rock	specialist	Galloway Placopsis Monograph		Lucy NZ9a	New Zealand: South Island, Nelson, Marlborough, Lake Rotoiti	Schneider et al. 2016	KU844726	KU844660	KU844603	KU844538			KU844427	KU844364
	X142	Placopsis macrophthalma	rock	rock	specialist	Galloway Placopsis Monograph		Poulsen 227 (C)	France: Kerguelen Islands	Schmitt et al. 2003	AY212820		AY212839	AY212862
	X191	Placopsis parellina	rock	rock	specialist	Galloway Placopsis Monograph		Søchting 7618 (C)	Antarctica	Schmitt et al. 2003	AY212822		AY212840	AY212863
	X129	Placopsis perrugosa	rock	rock, soil, wood	generalist	Galloway Placopsis Monograph		AFTOL 383	Australia: Victoria	SSU, LSU: Lutzoni et al. 2001; ITS: Schmull et al. 2011; mtSSU: Lutzoni et al. 2004; RPB2: Reeb et al. 2004	HQ650709	AF356659	AF356660	AY584716		DQ870962	AY641063
	X138	Placopsis pycnotheca	rock	rock	specialist	Galloway Placopsis Monograph		Søchting 7993 (C)	Chile	Schmitt et al. 2003	AY212823		AY212841	AY212864
	X193	Placopsis rhodophthalma	rock	rock	specialist	Galloway Placopsis Monograph		Søchting 9476 (C)	France: Kerguelen Islands	Schmitt et al. 2003	AY212825		AY212844	AY212866
	KS94	Placopsis roseonigra	rock	rock	specialist	Galloway Placopsis Monograph		Dillman 19.08.2014 (CHUG)	U.S.A.: Alaska, Alaska, Kupreanof Island	Schneider et al. 2016	KU844710	KU844643	KU844586	KU844521	KU844492	KU844464	KU844412	KU844346
	KS128	Placopsis salazina	rock	rock, soil	generalist	Galloway Placopsis Monograph		Lucy NZ8	New Zealand: South Island, Nelson - Marlborough, Lake Rotoiti	Schneider et al. 2016	KU844728	KU844662	KU844605	KU844540	KU844502		KU844429	KU844366
	X140	Placopsis santessonii	rock	rock	specialist	Galloway Placopsis Monograph		Messuti s.n. (hb. Lumbsch)	Chile	Schmitt et al. 2003	AY212826		AY212845	AY212858
	KS90	Placopsis "scripta"	rock	rock	generalist	own data		Toby - Mitkof Island	U.S.A.: Alaska, Mitkof Island	Schneider et al. 2016	KU844708	KU844641	KU844584	KU844519	KU844490	KU844463	KU844410	KU844344
	KS130	Placopsis sp.	rock	rock, soil	generalist	Galloway Placopsis Monograph		Lucy NZ12	New Zealand: South Island, West Coast, Franz Josef Glacier	Schneider et al. 2016	KU844730	KU844664	KU844607	KU844542	KU844504	KU844476	KU844431	KU844368
	KS156	Placopsis tararuana	rock	rock, bark	generalist	Galloway Placopsis Monograph		Knight 064383 (OTA)	New Zealand - Kaipo tops, Northern Fiordland, South Is.	Schneider et al. 2016	KU844751	KU844686		KU844563			KU844450	KU844388
	T1368	Placynthiella aff. dasaea	bark	bark, wood, soil	generalist	Nordic llichen database		Spribille 35911 (GZU)	U.S.A.: Montana, Lincoln Co., Whitefish Range, Grave Creek near confluence with Cat Creek	here	MH636004	MH627047	MH627045	MH627039		MH624157		MH624159
	X136	Placynthiella icmalea	wood	wood, soil, rock, bark	generalist	Santesson Fennoscandia list		S. Huhtinen 05/15 (TUR)	Finland	Stenroos et al. 2010	EU940236	EU940083	EU940160	EU940300			EU940368
	X144	Placynthiella oligotropha	soil	soil	specialist	Santesson Fennoscandia list		Haugan (O-L44880)	Norway	Schmitt et al. 2003				AY212871
	P223	Placynthiella sp.	soil	soil	specialist	own data		Björk s.n. 2005/08	Canada	here	MH636005
	X137	Placynthiella uliginosa	soil	soil, wood	generalist	Santesson Fennoscandia list		AFTOL 1365	Finland: Uusimaa	LSU, mtSSU, RPB1, RPB2: Miadlikowska et al. 2006; ITS: Schmull et al. 2011	HQ650633		DQ986774	DQ986877		DQ986845	DQ992463
	T1123	Ptychographa xylographoides	wood	wood	specialist	own data		Acton s.n. 30/04/2013 (GZU)	U.K.: Scotland	ITS, LSU, mtSSU: Spribille et al. 2014, SSU, MCM7, RPB1, RPB2: EF: here	KJ462272	KR017268	KJ462348	KJ462403	KR017687	KR017467	KR017520	KR017619
	R07	Rimularia badioatra	rock	rock	specialist	Santesson Fennoscandia list		Westberg s.n. (S)	Sweden: Dalsland	Resl et al. 2015	KR017116		KR017203	KR017367	KR017667
	T1116	Rimularia gibbosa	rock	rock	specialist	Santesson Fennoscandia list		Spribille & Wagner s.n., 26.11.2011-A (GZU)	U.S.A.: Montana, Lincoln Co., W side Lake Koocanusa just N of bridge	Resl et al. 2015	KR017111	KR017270	KR017221	KR017342	KR017688			KR017577
	R21	Rimularia intercedens	rock	rock	specialist	Santesson Fennoscandia list		Thor 23122 (UPS)	Sweden: Södermanland	Resl et al. 2015	KR017134		KR017213	KR017336	KR017677	KR017447
	R08	Rimularia limborina	rock	rock	specialist	Santesson Fennoscandia list		Westberg 12-070 (S)	Norway: Sør-Trøndelag	Resl et al. 2015	KR017108		KR017215	KR017368	KR017668	KR017446
	P147	Trapelia antarctica	soil	soil	specialist	Ertz et al. 2014		Thor 28995 (UPS)	Antarctica: Dronning Maud Land	Resl et al. 2015	KR017056	KR017252		KR017359	KR017658	KR017458	KR017511	KR017561
	P202	Trapelia coarctata (now elacista)	rock	rock	specialist	Santesson Fennoscandia list + own data	*questionable report on soil excluded	Nordin 6647 (UPS)	Sweden: Jämtland, shore of lake Ånnsjön	Resl et al. 2015	KR017074		KR017194	KR017351		KR017487		KR017602
	P141	Trapelia coarctata	rock	rock	specialist	Santesson Fennoscandia list + own data	*questionable report on soil excluded	Resl s.n. (GZU - culture collection)	Austria: Styria (cultured mycobiont)	Resl et al. 2015	KR017092	KR017249		KR017328		KR017463	KR017508	KR017560
	P201	Trapelia coarctata (now involuta)	rock	rock	specialist	Santesson Fennoscandia list + own data	*questionable report on soil excluded	Thor 20045 (UPS)	Sweden: Bohuslän, Nordkoster	Resl et al. 2015	KR017073		KR017193			KR017486
	KS24	Trapelia coarctata (now stipitata)	rock	rock	specialist	Santesson Fennoscandia list + own data	*questionable report on soil excluded	Lendemer 18687 (GZU)	U.S.A.: Pennsylvania, State Game Lands No. 209	Resl et al. 2015	KR017096		KR017161			KR017483		KR017544
	T1099	Trapelia corticola	wood	wood, bark, soil	generalist	Santesson Fennoscandia list	*soil = mosses	Spribille 30032 (GZU)	U.S.A.: Idaho, Shoshone Co., Hobo Cedars	Resl et al. 2015	KR017135	KR017267		KR017382	KR017686	KR017465		KR017576
	T1097	Trapelia obtegens	rock	rock	specialist	Santesson Fennoscandia list	*questionable report on soil excluded	Spribille 30269 (GZU)	Spain: Asturias, Muniellos Nature Reserve	Resl et al. 2015			KR017220	KR017345	KR017685		KR017519	KR017575
	KS82	Trapelia placodioides	rock	rock, soil	generalist	Santesson Fennoscandia list		Spribille & Björk s.n., 09/2010	Canada: British Columbia, North Thompson River Provincial Park parking lot area	here			MH627046	MH627040		MH624158		MH624160
	CP940	Trapeliopsis colensoi	soil	soil, wood	generalist	own data		Kantvilas 5/03 (FR)	Australia: Tasmania, Travellers Rest Lake	Resl et al. 2015	KR017144			KR017398	KR017695	KR017415		KR017594
	CP941	Trapeliopsis congregans	wood	wood	specialist	own data		G. Kantvilas, 729/03 (FR)	Australia: Tasmania, Wandle River at bridge on Murchison Highway	here	MH636006			MH627041
	KS41	Trapeliopsis flexuosa	wood	wood, bark	generalist	Santesson Fennoscandia list + own data		M.K. Advaita 6128 (GZU)	U.S.A.: North Dakota, Oliver County	here				MH627042
	KS70	Trapeliopsis gelatinosa	soil	soil, wood	generalist	Santesson Fennoscandia list + own data		Obermayer 11996 (UPS)	Austria: Styria, Gurktaler Alpen	Resl et al. 2015	KR017078			KR017314	KR017645	KR017476		KR017608
	CP947	Trapeliopsis glaucolepidea	soil	soil, bark	generalist	Santesson Fennoscandia list + own data		Palice 8500 (hb. Palice; PRA)	Ecuador: prov. Carchi, Volcán Chiles	Resl et al. 2015	KR017149			KR017402	KR017697	KR017421	KR017537	KR017597
	CP948	Trapeliopsis glaucopholis	soil	soil	specialist	own data		McCune 25906 (hb. McCune)	U.S.A:, California, Monterey Co.	Resl et al. 2015			KR017233	KR017403		KR017422		KR017598
	KS33	Trapeliopsis granulosa	soil	soil, wood, bark	generalist	own data		Lendemer 19688 (GZU)	U.S.A.: California, Tuolomne Co., Yosemite National Park	Resl et al. 2015	KR017082		KP794972	KR017305	KR017639			KR017546
	CP1034	Trapeliopsis granulosa	soil	soil, wood, bark	generalist	own data		G. Kantvilas 99/04 (HO-525230)	Australia: Tasmania, W of Tahune Bridge	here	MH636007			MH627043
	CP950	Trapeliopsis haumanii	soil	soil, wood	generalist	own data		Palice 8517 (hb. Palice; PRA)	Ecuador: prov. Carchi, Volcán Chiles	Resl et al. 2015	KR017151			KR017405		KR017424	KR017538
	KS38	Trapeliopsis pseudogranulosa	soil	soil, wood, bark	generalist	own data		Spribille 32119 (GZU)	Slovakia: Žilinský kraj, Vyšna Boca	Resl et al. 2015	KR017071		KR017169	KR017307		KR017428
	P104	Trapeliopsis sp. Resl	wood	wood	specialist	own data		Resl 1151 (GZU)	Russia: Kemerovo Oblast, Sheregesh	Resl et al. 2015	KR017117	KR017240	KR017178	KR017318	KR017648	KR017479	KR017497	KR017553
	T1323	Trapeliopsis steppica	soil	soil	specialist	own data		Spribille s.n., 2014 (GZU)	U.S.A.: Montana, Sanders Co., Clark Fork River opposite of Paradise	Resl et al. 2015			KR017238	KR017386
	CP955	Trapeliopsis viridescens	wood	wood, soil	generalist	Santesson Fennoscandia list		Palice 5966 (hb. Palice; PRA)	Czech Republic: Southern Bohemia, Šumava Mts.	Resl et al. 2015	KR017155			KR017409				KR017593
	CP956	Trapeliopsis wallrothii	soil	soil, rock	generalist	Santesson Fennoscandia list + own data		P. & B. v. d. Boom 21034 (hb. van den Boom)	Portugal: Alentejo, Mértola	Resl et al. 2015	KR017156		KR017235	KR017410	KR017700			KR017584
	T1129	Xylographa bjoerkii	wood	wood	specialist	Spribille et al. 2014		Spribille 39752 (GZU)	U.S.A: Alaska	Spribille et al. 2014	KJ462275	KR017293	KJ462351	KJ462406				KR017588
	T1024	Xylographa carneopallida	wood	wood	specialist	Spribille et al. 2014		Spribille 28528 (GZU)	Canada: Yukon	Spribille et al. 2014	KJ462277		KJ462352	KJ462408				KR017587
	T1147	Xylographa constricta	wood	wood	specialist	Spribille et al. 2014		Buck 58580 (NY)	Chile: Antártica Chilena	Spribille et al. 2014	KJ462278	KR017294	KJ462353	KJ462409		KR017473		KR017589
	T2404	Xylographa difformis	wood	wood	specialist	Spribille et al. 2014		Spribille 25050 (GZU)	Canada: British Columbia	Spribille et al. 2014	KJ462280	KR017299	KJ462354	KJ462411				KR017590
	T823	Xylographa disseminata	wood	wood	specialist	Spribille et al. 2014		Tønsberg 37619 (BG)	U.S.A. Tennessee, Great Smoky Mtns NP	ITS, LSU: Spribille et al. 2014	KJ462284		KJ462356
	T820	Xylographa erratica	wood	wood	specialist	Spribille et al. 2014		Spribille 32039 (GZU)	Russia: Khabarovskiy Krai	Spribille et al. 2014	KJ462286	KR017300	KJ462357	KJ462415	KR017707			KR017622
	T1053	Xylographa hians	wood	wood	specialist	Spribille et al. 2014		Spribille 36071-B (GZU)	U.S.A.: Alaska	Spribille et al. 2014	KJ462289	KR017290	KJ462361	KJ462417				KR017621
	X210	Xylographa isidiosa	wood	wood	specialist	Spribille et al. 2014		Elix 39837	Australia	Bendiksy & Timdal 2013	KF360392		KF360462	KF360431
	T162	Xylographa lagoi	wood	wood	specialist	Spribille et al. 2014		Spribille 30267 (GZU)	Spain: Asturias, Muniellos Nature Reserve	ITS, mtSSU, LSU: Spribille et al. 2014; all others: Resl et al. 2015	KJ462291	KR017278	KJ462363	KJ462419	KR017693	KR017431	KR017526	KR017631
	T1068	Xylographa opegraphella	wood	wood	specialist	Spribille et al. 2014		Spribille s.n., 2009 (GZU)	Canada: New Brunswick	Spribille et al. 2014	KJ462292	KR017291	KJ462364	KJ462420	KR017702			KR017623
	T1133	Xylographa pallens	wood	wood	specialist	Spribille et al. 2014		Spribille s.n., 2012 (GZU)	Canada: British Columbia	ITS, mtSSU, LSU: Spribille et al. 2014; all others: Resl et al. 2015	KJ462299	KR017269	KJ462369	KJ462426		KR017432	KR017521	KR017618
	T1151	Xylographa parallela	wood	wood, bark	generalist	Spribille et al. 2014		Resl 1145 (GZU)	Austria: Carinthia	Spribille et al. 2014	KJ462304	KR017295	KJ462374	KJ462430				KR017614
	P106	Xylographa rubescens	wood	wood	specialist	Spribille et al. 2014		Resl 1142	Russia: Altai Republic, Cherga, Sema river basin	ITS, LSU: Spribille et al. 2014	KJ462313		KJ462379
	T2402	Xylographa septentrionalis	wood	wood	specialist	Spribille et al. 2014		Spribille 25133 (CANL)	Canada: British Columbia	Spribille et al. 2014	KJ462317	KR017297	KJ462382	KJ462442	KR017705			KR017620
	T1117	Xylographa soralifera	wood	wood	specialist	Spribille et al. 2014		Spribille s.n., 2012 (GZU)	U.S.A.: Montana	Spribille et al. 2014	KJ462319	KR017292	KJ462383	KJ462443	KR017703	KR017480	KR017529	KR017624
	T1059	Xylographa stenospora	wood	wood	specialist	Spribille et al. 2014		Spribille & Wagner s.n., 15 Oct 2007	U.S.A.: Montana, Glacier Co., Upper Two Medicine L.	ITS, mtSSU, LSU: Spribille et al. 2014	KJ462325		KJ462387
	T1050	Xylographa trunciseda	wood	wood	specialist	Spribille et al. 2014		Tonsberg 40446 (BG)	Norway: Troms	ITS, mtSSU, LSU: Spribille et al. 2014; all others: Resl et al. 2015	KJ462330	KR017262	KJ462389	KJ462455	KR017679	KR017430	KR017515	KR017586
	T821	Xylographa vermicularis	wood	wood, bark, lichenicolous	generalist	Spribille et al. 2014		Spribille 27762 (GZU)	U.S.A.: Alaska, Chulitna River, Parks Hwy	ITS, LSU: Spribille et al. 2014	KJ462333		KJ462390
	T1152	Xylographa vitiligo	wood	wood	specialist	Spribille et al. 2014		Resl 1146 (GZU)	Austria: Carinthia	Spribille et al. 2014	KJ462334	KR017296	KJ462391	KJ462458	KR017704	KR017490		KR017541
